# Supplementary material for: The Effect of a WeChat-Based Tertiary A-Level Hospital Intervention on Medication Adherence and Risk Factor Control in Patients With Stable Coronary Artery Disease: Multicenter Prospective Study
Source: JMIR Mhealth Uhealth. 2021 Oct 27;9(10):e32548. doi: 10.2196/32548 (PMC8581769; doi:10.2196/32548)
Supplement: Multimedia Appendix 3 [file mhealth_v9i10e32548_app3.xlsx]

## Sheet: Unadjusted_table1
	Follow-up cases	Lost to follow-up	P
N	1083	123
Demographic
Male	793 (73.2)	82 (66.7)	.151
Age (yrs)	64.74 (10.68)	65.65 ( 9.75)	.365
Age>=65 yrs	571 (52.7)	66 (53.7)	.919
Current smoker	285 (26.3)	23 (18.7)	.084
Current drinker	173 (16.0)	19 (15.4)	.983
Past medical history
Hypertension	757 (69.9)	99 (80.5)	.019
Dyslipidemia	825 (76.2)	82 (66.7)	0.027
CAD family history	108 (10.0)	12 ( 9.8)	1
Previous CABG	57 ( 5.3)	2 ( 1.6)	.121
Previous PCI	271 (25.0)	33 (26.8)	.743
Previous MI	160 (14.8)	12 (9.8)	.17
Previous ischemic stroke	77 ( 7.1)	8 ( 6.5)	.95
DM	403 (37.2)	61 (49.6)	.01
Peripheral vascular disease	35 ( 3.2)	5 ( 4.1)	.823
Chronic kidney disease	11 ( 1.0)	0 ( 0.0)	.534
Heart failure
Clinical data	32 ( 3.0)	2 ( 1.6)	.578
Good control of hypertension	771 (71.2)	89 (72.4)	.868
Systolic BP (mmHg)	131.75 (16.23)	130.78 (17.27)	.532
Diastolic BP (mmHg)	77.17 (10.29)	76.11 (11.13)	.285
BMI (kg/m2)	25.61 ( 3.18)	25.59 ( 3.35)	.959
18.5<=BMI<25.0kg/m2	456 (42.1)	60 (48.8)	.186
LDL-C (mmol/L)	2.34 (0.79)	2.07 (0.85)	<.001
LDL-C<1.8mmol/L	271 (25.0)	57 (46.3)	<.001
HbA1c (%)	6.50 (1.19)	6.49 (1.08)	.922
HbA1c<7%	814 (75.2)	89 (72.4)	.569
Medications
Medications adherence	324 (29.9)	50 (40.7)	.019
Antiplatelet	1059 (97.8)	123 (100.0)	.185
Beta blocker	777 (71.7)	90 (73.2)	.82
Statin	1030 (95.1)	114 (92.7)	.348
ACEI/ARB	497 (45.9)	68 (55.3)	.06
