# Supplementary material for: The Effect of a WeChat-Based Tertiary A-Level Hospital Intervention on Medication Adherence and Risk Factor Control in Patients With Stable Coronary Artery Disease: Multicenter Prospective Study
Source: JMIR Mhealth Uhealth. 2021 Oct 27;9(10):e32548. doi: 10.2196/32548 (PMC8581769; doi:10.2196/32548)
Supplement: Multimedia Appendix 5 [file mhealth_v9i10e32548_app5.xlsx]

## Sheet: 1
	Matched					Weighted
	Intevention	Control	P	SMD		Intevention	Control	P	SMD
N	257	257				676.1	535.5
Demographic
Male	197 (76.7)	194 (75.5)	.836	0.027		488.6 (72.3)	402.5 (75.2)	.473	0.066
Age (yrs)	63.07 (10.22)	66.81 (9.76)	<.001	0.375		63.52 (9.73)	66.07 (10.29)	.004	0.254
Age<65 yrs	132 (51.4)	140 (54.5)	.536	0.062		365.2 (54.0)	281.4 (52.6)	.745	0.029
Current smoker	83 (32.3)	69 (26.8)	.209	0.12		184.2 (27.2)	137.8 (25.7)	.7	0.034
Current drinker	48 (18.7)	46 (17.9)	.909	0.02		115.0 (17.0)	90.8 (16.9)	.985	0.002
Past medical history
Hypertension	177 (68.9)	183 (71.2)	.63	0.051		490.1 (72.5)	392.9 (73.4)	.799	0.02
Dyslipidemia	208 (80.9)	207 (80.5)	1	0.01		503.3 (74.4)	394.2 (73.6)	.857	0.019
CAD family history	32 (12.5)	31 (12.1)	1	0.012		87.3 (12.9)	63.9 (11.9)	.774	0.03
Previous CABG	16 ( 6.2)	16 ( 6.2)	1	<0.001		38.6 ( 5.7)	30.7 ( 5.7)	.995	0.001
Previous PCI	72 (28.0)	62 (24.1)	.366	0.089		174.4 (25.8)	137.1 (25.6)	.964	0.004
Previous MI	40 (15.6)	43 (16.7)	.811	0.032		117.9 (17.4)	74.0 (13.8)	.272	0.1
Previous ischemic stroke	17 ( 6.6)	20 ( 7.8)	.733	0.045		43.9 ( 6.5)	38.2 ( 7.1)	.735	0.026
DM	107 (41.6)	100 (38.9)	.589	0.056		267.8 (39.6)	223.0 (41.6)	.659	0.041
Peripheral vascular disease	8 ( 3.1)	9 ( 3.5)	1	0.022		21.1 ( 3.1)	23.5 ( 4.4)	.414	0.066
Chronic kidney disease	2 ( 0.8)	2 ( 0.8)	1	<0.001		6.1 ( 0.9)	5.2 ( 1.0)	.944	0.006
Heart failure	5 ( 1.9)	4 ( 1.6)	1	0.03		18.0 ( 2.7)	8.0 ( 1.5)	.362	0.081
Clinical data
Good control of hypertension	208 (80.9)	200 (77.8)	.445	0.077		498.0 (73.7)	393.4 (73.5)	.964	0.004
Systolic BP (mmHg)	128.80 (16.24)	129.47 (15.01)	.628	0.043		131.43 (16.50)	130.18 (14.03)	.297	0.082
Diastolic BP (mmHg)	74.78 (9.73)	76.72 (9.30)	.021	0.204		76.92 (10.33)	77.69 (9.56)	.347	0.078
BMI (kg/m2)	25.82 (3.16)	25.66 (3.07)	.571	0.05		25.84 (2.98)	25.62 (3.04)	.306	0.073
18.5<=BMI<25.0kg/m2	104 (40.5)	100 (38.9)	.787	0.032		262.8 (38.9)	209.0 (39.0)	.97	0.003
LDL-C (mmol/L)	2.33 (0.83)	2.34 (0.75)	.923	0.009		2.29 (0.81)	2.34 (0.77)	.526	0.059
LDL-C<1.8mmol/L	66 (25.7)	62 (24.1)	.76	0.036		179.5 (26.6)	142.2 (26.6)	1	<0.001
HbA1c (%)	6.55 (1.05)	6.37 (0.98)	.048	0.174		6.48 (1.10)	6.41 (1.03)	.363	0.066
HbA1c<7%	190 (73.9)	195 (75.9)	.684	0.045		511.4 (75.6)	390.9 (73.0)	.505	0.06
Medications
Medications adherence	82 (31.9)	91 (35.4)	0.455	0.074		203.3 (30.1)	156.6 (29.2)	0.826	0.018
Antiplatelet	252 (98.1)	252 (98.1)	1	<0.001		665.8 (98.5)	525.5 (98.1)	0.684	0.026
Beta blocker	187 (72.8)	182 (70.8)	0.695	0.043		456.6 (67.5)	371.2 (69.3)	0.694	0.039
Statin	248 (96.5)	250 (97.3)	0.8	0.045		660.5 (97.7)	507.0 (94.7)	0.037	0.158
ACEI/ARB	117 (45.5)	130 (50.6)	0.289	0.101		322.3 (47.7)	246.3 (46.0)	0.707	0.034
